# Supplementary material for: An R package for analyzing and modeling ranking data
Source: BMC Med Res Methodol. 2013 May 14;13:65. doi: 10.1186/1471-2288-13-65 (PMC3665468; doi:10.1186/1471-2288-13-65)
Supplement: Additional file 1 — Package source of package pmr. [file 1471-2288-13-65-S1.gz]

Archive with 45 entries (41 files):
- pmr
- pmr/data
- pmr/data/big4.rda
- pmr/data/breasttissue.rda
- pmr/data/idea.rda
- pmr/data/leisure.black.rda
- pmr/data/leisure.white.rda
- pmr/data/song.rda
- pmr/DESCRIPTION
- pmr/man
- pmr/man/ahp.Rd
- pmr/man/big4.Rd
- pmr/man/breasttissue.Rd
- pmr/man/dbm.Rd
- pmr/man/destat.Rd
- pmr/man/idea.Rd
- pmr/man/leisure.black.Rd
- pmr/man/leisure.white.Rd
- pmr/man/local.knn.cv.Rd
- pmr/man/local.knn.Rd
- pmr/man/mdpref.Rd
- pmr/man/phicom.Rd
- pmr/man/pl.Rd
- pmr/man/pmr-package.Rd
- pmr/man/rankagg.Rd
- pmr/man/rankplot.Rd
- pmr/man/rinv.Rd
- pmr/man/rol.Rd
- pmr/man/song.Rd
- pmr/man/wdbm.Rd
- pmr/NAMESPACE
- pmr/R
- pmr/R/ahp.R
- pmr/R/dbm.R
- pmr/R/destat.R
- pmr/R/local.knn.cv.R
- pmr/R/local.knn.R
- pmr/R/mdpref.R
- pmr/R/phicom.R
- pmr/R/pl.R
- pmr/R/rankagg.R
- pmr/R/rankplot.R
- pmr/R/rinv.R
- pmr/R/rol.R
- pmr/R/wdbm.R
