# Supplementary material for: An R package for analyzing and modeling ranking data
Source: BMC Med Res Methodol. 2013 May 14;13:65. doi: 10.1186/1471-2288-13-65 (PMC3665468; doi:10.1186/1471-2288-13-65)
Supplement: Additional file 1 — Package source of package pmr. [file 1471-2288-13-65-S1.gz › pmr/DESCRIPTION]

Package: pmr
Type: Package
Title: Probability Models for Ranking Data
Version: 1.2.0
Date: 2013-01-16
Depends: stats4,graphics
Author: Paul H. Lee and Philip L. H. Yu
Maintainer: Paul H. Lee <honglee@graduate.hku.hk>
Description: Descriptive statistics (mean rank, pairwise frequencies, and marginal matrix), Analytic Hierarchy Process models (with Saaty's and Koczkodaj's inconsistencies), probability models (Luce models, distance-based models, and rank-ordered logt models) and visualization with multimendional preference analysis for ranking data are provided. Current, only complete rankings are supported by this package.
License: GPL-2
LazyLoad: yes
Packaged: 2013-02-01 00:07:48 UTC; manufans
