# Supplementary material for: An R package for analyzing and modeling ranking data
Source: BMC Med Res Methodol. 2013 May 14;13:65. doi: 10.1186/1471-2288-13-65 (PMC3665468; doi:10.1186/1471-2288-13-65)
Supplement: Additional file 1 — Package source of package pmr. [file 1471-2288-13-65-S1.gz › pmr/man/big4.Rd]

\name{big4}
\alias{big4}
\docType{data}
\title{
big4
}
\description{
Ranking of 4 English Premier League teams from season 1992-1993 to 2009-2010.
}
\usage{data(big4)}
\format{
  A data frame with 18 observations on the following 5 variables.
  \describe{
    \item{\code{Arsenal}}{the rank of team "Arsenal"}
	\item{\code{Chelsea}}{the rank of team "Chelsea"}
	\item{\code{Liverpool}}{the rank of team "Liverpool"}
	\item{\code{Manchester.United}}{the rank of team "Manchester United"}
    \item{\code{n}}{number of observations}
  }
}
\details{
The comparative performance of the "Big Four" since the start of the English Premier League.
}
\source{
Wikipedia. (2010) http://en.wikipedia.org/wiki/Premier_League
}
\references{
Wikipedia. (2010) http://en.wikipedia.org/wiki/Premier_League
}
\examples{
data(big4)
## maybe str(big4) ; plot(big4) ...
}
\keyword{datasets}
