# Supplementary material for: An R package for analyzing and modeling ranking data
Source: BMC Med Res Methodol. 2013 May 14;13:65. doi: 10.1186/1471-2288-13-65 (PMC3665468; doi:10.1186/1471-2288-13-65)
Supplement: Additional file 1 — Package source of package pmr. [file 1471-2288-13-65-S1.gz › pmr/man/pmr-package.Rd]

\name{Probability Models for Ranking Data}
\alias{pmr-package}
\alias{pmr}
\docType{package}
\title{Probability Models for Ranking Data}

\description{
Probability models for ranking data.
}
\details{
\tabular{ll}{
Package: \tab pmr\cr
Type: \tab Package\cr
Version: \tab 1.2.0\cr
Date: \tab 2013-01-16\cr
Depends: \tab stats4, graphics\cr
License: \tab GPL-2\cr
LazyLoad: \tab yes\cr
}
This package includes various probability models for ranking data. Current, only complete rankings are supported by this package.
}
\author{
Paul H. Lee and Philip L. H. Yu

Maintainer: Paul H. Lee <honglee@graduate.hku.hk>
}
\references{
Marden, J. I. (1995) Analyzing and Modeling Rank Data. Chapman and Hall.
}
\keyword{ranking data}
%%\seealso{
%%~~ \code{\link[<pkg>:<pkg>-package]{<pkg>}} ~~
%%}
%%\examples{

%%}
