# Supplementary material for: An R package for analyzing and modeling ranking data
Source: BMC Med Res Methodol. 2013 May 14;13:65. doi: 10.1186/1471-2288-13-65 (PMC3665468; doi:10.1186/1471-2288-13-65)
Supplement: Additional file 1 — Package source of package pmr. [file 1471-2288-13-65-S1.gz › pmr/R/destat.R]

destat <- function(dset){

nitem <- ncol(dset)-1

meanrank <- rep(1,nitem)
paircom <- matrix(data = 0, nrow = nitem, ncol = nitem, byrow = TRUE)
marginal <- matrix(data = 0, nrow = nitem, ncol = nitem, byrow = TRUE)

## compute mean rank
for (i in 1:nitem){
meanrank[i] <- weighted.mean(dset[,i],dset[,nitem+1])
}

## compute pair comparison
for (i in 1:nrow(dset)){
for (j in 1:nitem){
for (k in 1:nitem){
if (dset[i,j] < dset[i,k]) {paircom[j,k] <- paircom[j,k] + dset[i,nitem+1]}
}
}
}

## compute marginal matrix
for (i in 1:nrow(dset)){
for (j in 1:nitem){
marginal[j,dset[i,j]] <- marginal[j,dset[i,j]] + dset[i,nitem+1]
}
}

lst <- list(mean.rank=meanrank, pair=paircom, mar=marginal)
message("Descriptive statistics of ranking data: ")
message("$mean.rank: mean ranks; $pair: pairs; $mar: marginals")
return(lst)
}
