# Supplementary material for: An R package for analyzing and modeling ranking data
Source: BMC Med Res Methodol. 2013 May 14;13:65. doi: 10.1186/1471-2288-13-65 (PMC3665468; doi:10.1186/1471-2288-13-65)
Supplement: Additional file 1 — Package source of package pmr. [file 1471-2288-13-65-S1.gz › pmr/R/rinv.R]

rinv <- function(dset){
nitem <- ncol(dset)-1
temp <- matrix(data = 0, nrow = nrow(dset), ncol = nitem, byrow = TRUE)
rorder <- matrix(data = 0, nrow = nrow(dset), ncol = nitem, byrow = TRUE)
rorder <- dset[,1:nitem]

## compute the ordering of the observations
for (i in 1:(nrow(rorder))){
for (j in 1:nitem){
for (k in 1:nitem){
if (rorder[i,j] == k){
temp[i,k] <- j
}
}
}
}

return(data.frame(temp,n=dset[,(nitem+1)]))
}
